# Supplementary material for: Spray-Dried Multiple Emulsions as Co-Delivery Systems for Chlorogenic Acid and Curcumin
Source: Antioxidants (Basel). 2025 Oct 20;14(10):1257. doi: 10.3390/antiox14101257 (PMC12561490; doi:10.3390/antiox14101257)
Supplement: Supplementary file 1 [file antioxidants-14-01257-s001.zip]

Archive with 2 entries (2 files):
- antioxidants-3878801-supplementary-figures.pdf
- antioxidants-3878801-supplementary-tabls.pdf
